# Supplementary material for: The Electronic Properties of Cordycepin in the Adenine Nucleoside Landscape: A Theoretical Approach
Source: Molecules. 2025 May 23;30(11):2289. doi: 10.3390/molecules30112289 (PMC12155987; doi:10.3390/molecules30112289)
Supplement: Supplementary file 1 [file molecules-30-02289-s001.zip]

Archive with 1 entries (1 files):
- molecules-3634958-supplementary.pdf
